# Supplementary material for: Genome-wide identification and characterization of DNA methyltransferases and demethylases in Siraitia grosvenorii
Source: Front Plant Sci. 2025 Dec 5;16:1567781. doi: 10.3389/fpls.2025.1567781 (PMC12714924; doi:10.3389/fpls.2025.1567781)
Supplement: Supplementary file 8 [file Table1.xlsx]

## Sheet: Sheet1
Supplemental Table S1. Information of C5-MTase genes in the 14 retrieved species
Species	Gene
	name	Gene ID
Arabidopsis thaliana	AtMET1	AT5G49160
	AtMET2a	AT4G14140
	AtMET2b	AT4G08990
	AtMET3	AT4G13610
	AtCMT1	AT1G80740
	AtCMT2	AT4G19020
	AtCMT3	AT1G69770
	AtDRM1	AT5G15380
	AtDRM2	AT5G14620
	AtDRM3	AT3G17310
	AtDNMT2	AT5G25480
Solanum lycopersicum	SlMET1	Solyc11g030600
	SlCMT3a	Solyc12g100330
	SlCMT3b	Solyc01g006100
	SlCMT2	Solyc08g005400
	SlDRM1	Solyc02g062740
	SlDRM2	Solyc04g005250
	SlDRM3	Solyc10g078190
	SlDNMT2	Solyc08g067070
Salvia miltiorrhiza	SmMET1	MG602207
	SmCMT1	MG602211
	SmCMT2a	MG602209
	SmCMT2b	MG602210
	SmCMT3	MG602208
	SmDRM1	MG602212
	SmDRM2	MG602213
	SmDNMT2	MG602214
Ricinus communis	RcMET1a	EEF44547.1
	RcMET1b	EEF34557.1
	RcCMT1	EEF32028.1
	RcCMT2	EEF42564.1
	RcDRM1	EEF37028.1
	RcDRM2	EEF43158.1
	RcDRM3	EEF40939.1
	RcDNMT2	EEF47001.1
Chrysanthemum nankingense	CnCMT1
	CnCMT2a
	CnCMT2b
	CnCMT3a
	CnCMT3b
	CnDRM1
	CnDRM2
	CnDRM3
	CnDNMT2
Cucumis sativus	CsaMET1	CsaV3_5G013990
	CsaCMT2	CsaV3_3G001160
	CsaCMT3	CsaV3_1G042250
	CsaDRM2	CsaV3_3G042610
	CsaDNMT2	CsaV3_2G031850
Momordica charantia	MchMET1	MS001519
	MchCMT2	MS021071
	MchCMT3	MS023243
	MchDRM2	MS016516
	MchDNMT2	MS001295
Cucumis melo	CmeMET1	MELO3C026448
	CmeCMT2	MELO3C013806
	CmeCMT3	MELO3C015649
	CmeDRM2	MELO3C009972
	CmeDRM3	MELO3C021243
	CmeDNMT2	MELO3C011235
Citrullus lanatus	ClaMET1	Cla97C11G206740
	ClaCMT2	Cla97C10G185760
	ClaCMT3	Cla97C03G064170
	ClaDRM2	Cla97C10G196810
	ClaDNMT2	Cla97C08G156450
Cucurbita moschata	CmoMET1	CmoCh04G020440
	CmoCMT2	CmoCh06G006200
	CmoCMT3	CmoCh10G010180
	CmoDRM2	CmoCh14G006760
	CmoDNMT2	CmoCh05G004140
Sorghum bicolor	SbMET1	Sobic.002G056000
	SbMET2	Sobic.001G055700
	SbCMT1	Sobic.009G083900
	SbCMT2	Sobic.006G214000
	SbCMT3	Sobic.004G197400
	SbDRM1	Sobic.001G458100
	SbDRM2a	Sobic.001G535800
	SbDRM2b	Sobic.003G124000
	SbDRM3	Sobic.009G032200
	SbDNMT2	Sobic.003G218300
Oryza sativa	OsMET1	LOC_Os03g58400
	OsMET2	LOC_Os07g08500
	OsCMT1	LOC_Os03g12570
	OsCMT2	LOC_Os05g13780
	OsCMT3	LOC_Os10g01570
	OsDRM1	LOC_Os11g01810
	OsDRM2	LOC_Os03g02010
Zea mays	ZmMET1a	GRMZM2G334041
	ZmMET1b	GRMZM2G333916
	ZmCMT1	GRMZM2G025592
	ZmCMT3	GRMZM2G005310
	ZmDRM1	GRMZM2G092497
	ZmDRM2	GRMZM2G137366
	ZmDRM3	GRMZM2G065599
	ZmDNMT2	GRMZM2G157589
Dendrobium officinale	DoMET1	PKU76524
	DoCMT1	PKU82426
	DoCMT2	PKU81878
	DoCMT3	PKU73969
	DoDRM1	PKU80168
	DoDRM2	PKU69055
	DoDRM3	PKU76195
	DoDNMT2	PKU83692
