# Supplementary material for: Genome-wide identification and characterization of DNA methyltransferases and demethylases in Siraitia grosvenorii
Source: Front Plant Sci. 2025 Dec 5;16:1567781. doi: 10.3389/fpls.2025.1567781 (PMC12714924; doi:10.3389/fpls.2025.1567781)
Supplement: Supplementary file 9 [file Table2.xlsx]

## Sheet: Sheet3
Supplemental Table S2. Information of dMTase genes in the 14 retrieved species
Species	Gene
	name	Gene ID
Arabidopsis thaliana	AtDME	AT5G04560
	AtDML2	AT3G10010
	AtDML3	AT4G34060
	AtROS1	AT2G36490
Solanum lycopersicum	SlDME	Solyc11g007580
	SlDML3	Solyc03g123440
	SlROS1a	Solyc10g083630
	SlROS1b	Solyc09g009080
Salvia miltiorrhiza	SmDML1	MG602215
	SmDML2	MG602216
	SmDML3	MG602217
	SmDML4	MG602218
	SmDML5	MG602219
	SmDML6	MG602220
Ricinus communis	RcDME	EEF31495.1
	RcROS1	EEF33793.1
	RcDML3	EEF34945.1
Chrysanthemum nankingense	CnDME	Cn-demethylase4
	CnROS1	Cn-demethylase5
	CnDML3a	Cn-demethylase1
	CnDML3b	Cn-demethylase2
	CnDML3c	Cn-demethylase3
Cucumis sativus	CsaDME	CsaV3_5G035660
	CsaROS1a	CsaV3_6G040410
	CsaROS1b	CsaV3_3G036780
	CsaDML3	CsaV3_6G014730
Momordica charantia	MchROS1a	MS019287
	MchDME	MS004175
	MchROS1b	MS019569
	MchDML3	MS005145
Cucumis melo	CmeDML3	MELO3C021451
	CmeDME	MELO3C012368
	CmeROS1	MELO3C009432
Citrullus lanatus	ClaROS1a	Cla97C04G076600
	ClaROS1b	Cla97C10G202490
	ClaDME	Cla97C05G103280
	ClaDML3	Cla97C02G047970
Cucurbita moschata	CmoROS1a	CmoCh07G009010
	CmoDMEa	CmoCh18G009330
	CmoROS1b	CmoCh14G002630
	CmoDMEb	CmoCh04G014870
	CmoROS1c	CmoCh06G004390
Sorghum bicolor	SbDML3	Sobic.006G224100
	SbROS1a	Sobic.009G155900
	SbROS1b	Sobic.004G149800
	SbROS1c	Sobic.008G085300
Oryza sativa	OsDML3a	LOC_Os02g29380
	OsDML3b	LOC_Os04g28860
	OsROS1a	LOC_Os01g11900
	OsROS1b	LOC_Os02g29230
	OsROS1c	LOC_Os05g37350
	OsROS1d	LOC_Os05g37410
Zea mays	ZmDML3	GRMZM5G828460
	ZmROS1a	GRMZM2G131756
	ZmROS1b	GRMZM2G422464
Dendrobium officinale	DoROS1a	PKU80819
	DoROS1b	PKU72598
	DoDML3	PKU75209
