# Supplementary material for: Genome-wide identification and characterization of DNA methyltransferases and demethylases in Siraitia grosvenorii
Source: Front Plant Sci. 2025 Dec 5;16:1567781. doi: 10.3389/fpls.2025.1567781 (PMC12714924; doi:10.3389/fpls.2025.1567781)
Supplement: Supplementary file 10 [file Table3.xlsx]

## Sheet: Sheet1
Supplemental Table S3. Primers used for RT-qPCR analysis in this study
Primers	Primer sequences (5′→3′)
SgMET1-F	CCAAGAGGCACAATCAATG
SgMET1-R	TCACGAACGGTAAGTATCC
SgCMT2-F	ATTCTTGTAGCGGATTTGAT
SgCMT2-R	ATGTCCTAATGGTAGAGGGT
SgCMT3-F	TCTGAGGAGGTAATCCAAGC
SgCMT3-R	CGGTAGCCATAGTAAGAGGTA
SgDRM2-F	GCTGCGGATGTTCTTCTC
SgDRM2-R	CTCGTAATCATAATGCCTTCTC
SgDRM3-F	TGGAGCAGATAGAGGACATA
SgDRM3-R	ACGACGAAGAACGAGAAC
SgDNMT2-F	ATCACTATCTCGTTCCATCTAG
SgDNMT2-R	AGCATCGCCTTGAATCAG
SgROS1a-F	AAGACACCACCACCAAGA
SgROS1a-R	TTGCTGAAGGCTTACTGAG
SgROS1b-F	CTAATGTTGGACGCATAGC
SgROS1b-R	AATGGACTCAAGAACTGGAT
SgDML3-F	AGGTGATTGGAGAAGGTAGA
SgDML3-R	GCTGGTCTTGGTGTCTTAG
SgDME3-F	GAGAATGGACAAGCACGAT
SgDME3-R	CCGACTGAATACGATTACTCT
SgUBQ-F	ATAAAAGACCCAGCACCACATTC
SgUBQ-R	CCCTTGCCGACTACAACATCC
