# Supplementary material for: Genome-wide identification and characterization of DNA methyltransferases and demethylases in Siraitia grosvenorii
Source: Front Plant Sci. 2025 Dec 5;16:1567781. doi: 10.3389/fpls.2025.1567781 (PMC12714924; doi:10.3389/fpls.2025.1567781)
Supplement: Supplementary file 11 [file Table4.xlsx]

## Sheet: Sheet1
Supplemental Table S4. Distribution of conserved motifs in SgC5-MTase based on the results of MEME (http://meme-suite.org/) analysis.
Name	Sequences	E-value	Sites	Width
motif-1	POPMGHVGMCFHPEODRILTVRECARLQGFPDSYKFSGTIKEKYRQIGNA	1.8e-265	10	50
motif-2	ALASLLEMGYQVRFGILEAGAYGLSQFRKRVF TWAASPEEVLPEWPEPTH	2.4e-254	10	50
motif-3	STLPLPGQVDFICGGPPCOGISGYNRFRN	1.1e-166	13	29
motif-4	LYDHIPKELNELBLIRVKKIPKRPGABWRDLPGEKVRLSNG	6.9e-156	10	41
motif-5	WSKEQNEQILAFLSFADYLRPKYVLLENVVDFVRFNKGSLF	2.5e-150	10	41
motif-6	LVTKWAVDYEEPACESLKLNHPETTVRNDNAEDFLRLLKEW	3.2e-125	9	41
motif-7	LAVLDJFSGCGGMSTGLHRAG	2e-117	17	21
motif-8	FGRVENWTISGYEDGSPVIWISTALADYDCRKPAKKYKKLYDYFFEKACA	3.3e-115	5	50
motif-9	AYASDIQELYYSQDTILPPEAIZGKCEVRKKSDMPLCREYPILDHIFFC	3.4e-101	5	50
motif-10	VERYVVVHGQILOLFEEYPDDIKRCPFVTGLASKMODRHHTKWIIKKK	7.3e-111	5	50
motif-11	QRGSETVLGTAANERELFLTNECLTVQLKDIKGTVSLEIRSRPWGHQYRK	1.6e-98	5	50
motif-12	EHNKSKRPFGRLWWEETVPTG	2.1e-73	15	21
motif-13	MIFVSJRTDMAWYRLGKPSKQYAPWFETVLKTVR	3.8e-72	5	34
motif-14	DRARAEERKAKDLPTEYYCKSLYSPERGGFFSLPRNDMGLGSGFCSSCKI	1.1e-90	5	50
motif-15	AARKRGYIHNLPINNRFQILPPPKHTIQDAFPLTKKWWPSW	5.9e-72	5	41
