# Supplementary material for: Genome-wide identification and characterization of DNA methyltransferases and demethylases in Siraitia grosvenorii
Source: Front Plant Sci. 2025 Dec 5;16:1567781. doi: 10.3389/fpls.2025.1567781 (PMC12714924; doi:10.3389/fpls.2025.1567781)
Supplement: Supplementary file 12 [file Table5.xlsx]

## Sheet: Sheet1
Supplemental Table S5. Distribution of conserved motifs in SgdMTase based on the results of MEME (http://meme-suite.org/) analysis.
Name	Sequences	E-value	Sites	Width
motif-1	QKYLWPRLCKLDQRTLYELHYQMITFGKVFCTKSKPNCNACPMRGECRHF	1.2e-300	8	50
motif-2	FIARMHLVOGDRRFSPWKGSVVDSVVGVFLTOIVSDHLSSSAFMSLAARF	8.2e-244	8	50
motif-3	GLGLKSVECVRLLTLHHLAFPVDTIVGRIAVRLGWVPLQPLPESLQLHLL	1.4e-241	8	50
motif-4	CFSCNSIREANSQTVRGTTLIPCRTAMRGSFPLNGTYFQVNEVFADHESS	4.7e-227	8	50
motif-5	TIKERGMNNMLAERIKEFLNRLVKDHGSIDLEWLRDVPPDKAKEYLLSIR	7.1e-176	8	50
motif-6	PIDVPREWIWBLPRRTVYFGTSVTTIFKGLSTEEIQYCFWKGFVCVRGFD	3.5e-158	7	50
motif-7	ERREPDDPCPYLLAIWTPGETANSIQPPEQKC	2.2e-110	8	32
motif-8	SIPPKLKHISRLRTEHQVYELPDSHPLL	2.9e-99	8	29
motif-9	NSEGVDGSDEEKEKWWEEERKVFRGRADS	5.8e-59	8	29
motif-10	RKPRPKVDLDPETIRVWKLLMGI	8.6e-44	8	23
motif-11	AFYEDPDEIPTIKLNIEAFTKNLQNYVZKNMELQEGDMSKALVALTPEAA	6.2e-43	4	50
motif-12	RERTKBTMDSVDWEAIRCADVHEIA	6.5e-42	7	25
motif-13	ASAFASARLALPAPEEKSTV	2.7e-36	8	20
motif-14	NCEPIIEEPASPEPEYTE	4.5e-34	7	18
motif-15	PKRRKHRPKVIREGKPK	8.4e-26	7	17
