# Supplementary material for: Genome-wide identification and characterization of DNA methyltransferases and demethylases in Siraitia grosvenorii
Source: Front Plant Sci. 2025 Dec 5;16:1567781. doi: 10.3389/fpls.2025.1567781 (PMC12714924; doi:10.3389/fpls.2025.1567781)
Supplement: Supplementary file 13 [file Table6.xlsx]

## Sheet: Sheet1
Supplemental Table S6. Number of cis-elements in the promoter region of SgMTase and SgdMTase genes
	SgMET1	SgCMT2	SgCMT3	SgDRM2	SgDRM3	SgDNMT2	SgROS1a	SgROS1b	SgDML3	SgDME
ABA responsiveness	2	1	3	1	1	6	5	2	2	2
alicylic acid responsiveness	0	0	0	0	0	0	0	0	0	1
anoxic inducibility	2	4	0	9	1	5	3	0	7	1
auxin responsiveness	1	0	0	0	1	2	2	1	1	0
defense and stress responsiveness	0	0	0	1	0	3	1	0	1	0
drought inducibility	1	0	1	0	3	2	1	0	1	1
endosperm expression	0	0	1	0	2	0	1	0	0	0
flavonoid biosynthetic genes regulation	0	0	0	0	0	0	0	0	0	1
GA responsiveness	1	0	0	0	1	0	0	1	0	0
light responsiveness	9	11	15	7	2	19	18	9	10	12
low-temperature responsiveness	1	0	1	2	0	0	0	1	0	0
MeJA responsiveness	2	2	2	0	4	0	12	0	2	4
meristem expression	0	0	0	1	1	0	0	0	1	0
SA responsiveness	3	1	0	1	0	0	0	0	0	0
seed-specific regulation	1	0	0	0	0	0	1	0	0	0
wound responsiveness	0	0	0	0	0	0	0	0	0	1
zein metabolism regulation	1	0	0	0	0	0	0	0	1	0
